# Supplementary material for: Complete genome and comparative analysis of Xanthomonas oryzae pv. oryzae isolated from northern Thailand
Source: Access Microbiol. 2025 Jun 30;7(6):000986.v4. doi: 10.1099/acmi.0.000986.v4 (PMC12281738; doi:10.1099/acmi.0.000986.v4)
Supplement: Supplementary Material 1. [file acmi-7-00986-s001.xlsx]

## Sheet: T1
Supplementary Table 1 Genetic features of Xanthomonas oryzea strains isolated in Thailand
Isolate	Genome size (bp)	Chromosome size (bp)	Plasmid size (bp)	GC%	N50	Total genes	Total CDS	rRNA	tRNA	tmRNA	plasmid	rMLST ST	ANI	Accession number
A44	4955930	4955930	-	63.7	4955930	4833	4770	6	56	1	-	rST-78542	99.64	CP182544
A46	4942216	4907580	34636	63.7	4907580	4840	4778	6	55	1	pXOCgx01	rST-78542	99.66	CP182542
A56	4876193	4876139	-	63.75	4876139	4704	4642	6	55	1	-	rST-78542	99.61	CP182541
A57	4968045	4931411	36634	63.69	4931411	4828	4766	6	55	1	pXOCgx01	rST-78542	99.64	CP182539
A81	4886748	4886748	-	63.73	4886748	4715	4653	6	55	1	-	rST-78542	99.65	CP182538
A83	4969664	4933030	36634	63.7	4933030	4813	4751	6	55	1	pXOCgx01	rST-78542	99.66	CP182536
A97	4937073	4895345	41728	63.72	4895345	4793	4731	6	55	1	pAH28	rST-78542	99.65	CP182534
A102	4893882	4893882	-	63.73	4893882	4717	4655	6	55	1	-	rST-78542	99.65	CP182533
A112	4964376	4929708	34668	63.73	4929708	4841	4779	6	55	1	pXOCgx01	rST-78542	99.65	CP182531
A139	4927097	4927097	-	63.72	4927097	4787	4724	6	56	1	-	rST-78559	99.62	CP182530
A144	4884655	4884655	-	63.74	4884655	4698	4636	6	55	1	-	rST-78542	99.64	CP182529
A145	4890485	4890485	-	63.72	4890485	4761	4699	6	55	1	-	rST-92543	99.68	CP182528
A146	4913939	4913939	-	63.73	4913939	4739	4677	6	55	1	-	rST-92543	99.71	CP182527
A150	4882150	4882150	-	63.73	4882150	4737	4675	6	55	1	-	rST-78542	99.66	CP182526
A156	4891616	4891616	-	63.73	4891616	4722	4660	6	55	1	-	rST-78542	99.63	CP182525
D	4929353	4892719	36634	63.7	4892719	4766	4704	6	55	1	pXOCgx01	rST-78542	99.64	CP182523
E	4913724	4913724	-	63.73	4913724	4759	4697	6	55	1	-	rST-92543	99.71	CP182522
K1G	4916748	4882120	34628	63.72	4882120	4776	4714	6	55	1	pXOCgx01	rST-78542	99.64	CP182520
M6	4948141	4948141	-	63.71	4948141	4835	4772	6	56	1	-	rST-78542	99.66	CP182519
SK2_3	4933575	4933575	-	63.71	4933575	4798	4736	6	55	1	-	rST-92543	99.69	CP182518

## Sheet: T2
Supplementary Table 2 The quality of sequences by NanoPlot 1.40.0 and filtlong 0.2.1
	Before			After
Isolate	the number of reads	Read length N50	Mean read quality	the number of reads	Read length N50	Mean read quality
A44	142239	22411	10	90823	23360	10
A46	281180	24579	10.6	232898	24875	10.8
A56	217906	23850	10.3	180533	24135	10.8
A57	283472	27515	10.3	222128	27855	10.5
A81	252885	23898	10.7	200193	24234	10.8
A83	158408	28138	10.6	121359	28525	10.8
A97	113890	26059	10.7	93732	26344	10.8
A102	86538	22008	10.6	69926	22372	10.8
A112	72945	12339	10.7	43508	13681	11.1
A139	498573	6652	10.2	256904	8451	11
A144	119382	11240	10.7	63189	13117	11.1
A145	273789	22453	10.4	181944	23231	10.7
A146	128289	11496	10.7	69540	13185	11.1
A150	50942	9261	10.7	29483	10585	11.1
A156	154772	9586	10.6	78315	11373	11.1
D	76772	22666	10.6	61095	22986	10.8
E	83488	23355	10.7	68467	23588	10.8
K1G	85953	12789	10.4	49806	14320	11.1
M6	77025	13903	10.6	40179	15794	11.1
SK2_3	85081	24716	10.1	59614	25443	10.3

## Sheet: T3
Supplementary Table 3 Evaluating genome assembly quality by QUAST and BUSCO
Assembly	# contigs	Total length (bp)	GC (%)	N50 (bp)	L50	Genome fraction (%)	# misassemblies	# local misassemblies	Unaligned length	Duplication ratio	Mismatches/100 kbp	Indels/100 kbp	BUSCO completeness (%)
A44	1	4955930	63.7	4955930	1	96.439	995	48	557657	1.067	318.95	17.83	100
A46	2	4942216	63.7	4907580	1	96.037	971	42	571330	1.065	320.26	17.48	100
A56	1	4876139	63.75	4876139	1	96.46	981	45	484072	1.065	314.44	17.72	100
A57	2	4967973	63.69	4931339	1	96.482	977	46	575841	1.065	317.02	18.15	100
A81	1	4886748	63.73	4886748	1	96.454	978	45	496343	1.065	315.88	17.43	100
A83	2	4969664	63.7	4933030	1	96.48	985	44	574948	1.066	315.89	17.32	100
A97	2	4937073	63.72	4895345	1	96.435	986	47	542873	1.066	317.09	18.55	100
A102	1	4893882	63.73	4893882	1	96.455	981	44	502892	1.065	314.37	17.56	100
A112	2	4964376	63.7	4929708	1	96.467	983	47	569292	1.066	319.01	18.8	100
A139	1	4927097	63.72	4927097	1	96.19	1009	51	528211	1.07	338.28	18.74	100
A144	1	4884655	63.74	4884655	1	96.455	979	44	494365	1.065	313.49	17.5	100
A145	1	4890485	63.72	4890485	1	96.377	1023	38	490060	1.068	282.48	17.26	100
A146	1	4913939	63.73	4913939	1	96.622	1029	40	494672	1.07	280.6	16.25	100
A150	1	4882150	63.73	4882150	1	96.151	981	45	503407	1.065	315.5	18.14	100
A156	1	4891616	63.73	4891616	1	96.433	979	44	501877	1.065	316.22	17.57	100
D	2	4929353	63.7	4882120	1	96.448	979	44	539098	1.065	313.87	17.36	100
E	1	4913647	63.73	4913647	1	96.647	1025	42	495110	1.069	281.23	17.66	100
K1G	2	4916748	63.72	4882120	1	96.299	974	43	534202	1.065	315	18.67	100
M6	1	4948141	63.71	4948141	1	96.455	993	49	550522	1.067	318.45	18.36	100
SK2_3	1	4933575	63.71	4933575	1	96.692	1029	40	512017	1.07	281.21	16.88	100

## Sheet: T4
Supplemental Table 4. Detected rps and rpl allelic profiles of native Xoo
Locus	A44	A46	A56	A57	A81	A83	A97	A102	A112	A139	A144	A145	A146	A150	A156	D	E	K1G	M6	SK2_3
BACT000001 (rpsA)	315	315	315	315	315	315	315	315	315	315	315	315	315	315	315	315	315	315	315	315
BACT000002 (rpsB)	270	270	270	270	270	270	270	270	270	270	270	291	271	270	270	270	271	270	270	271
BACT000003 (rpsC)	291	291	291	291	291	291	291	291	291	291	291	19110	291	291	291	291	291	291	291	291
BACT000004 (rpsD)	256	256	256	256	256	256	256	256	256	16893	256	253	19110	256	256	256	19110	256	256	19110
BACT000005 (rpsE)	253	253	253	253	253	253	253	253	253	253	253	184	253	253	253	253	253	253	253	253
BACT000006 (rpsF)	184	184	184	184	184	184	184	184	184	184	184	288	184	184	184	184	184	184	184	184
BACT000007 (rpsG)	288	288	288	288	288	288	288	288	288	288	288	231	288	288	288	288	288	288	288	288
BACT000008 (rpsH)	231	231	231	231	231	231	231	231	231	231	231	280	231	231	231	231	231	231	231	231
BACT000009 (rpsI)	276	276	276	276	276	276	276	276	276	276	276	266	280	276	276	276	280	276	276	280
BACT000010 (rpsJ)	266	266	266	266	266	266	266	266	266	266	266	284	266	266	266	266	266	266	266	266
BACT000011 (rpsK)	284	284	284	284	284	284	284	284	284	284	284	280	284	284	284	284	284	284	284	284
BACT000012 (rpsL)	280	280	280	280	280	280	280	280	280	280	280	244	280	280	280	280	280	280	280	280
BACT000013 (rpsM)	244	244	244	244	244	244	244	244	244	244	244	238	244	244	244	244	244	244	244	244
BACT000014 (rpsN)	238	238	238	238	238	238	238	238	238	238	238	241	238	238	238	238	238	238	238	238
BACT000015 (rpsO)	241	241	241	241	241	241	241	241	241	241	241	202	241	241	241	241	241	241	241	241
BACT000016 (rpsP)	202	202	202	202	202	202	202	202	202	13960	202	251	202	202	202	202	202	202	202	202
BACT000017 (rpsQ)	251	251	251	251	251	251	251	251	251	251	251	243	251	251	251	251	251	251	251	251
BACT000018 (rpsR)	243	243	243	243	243	243	243	243	243	243	243	231	243	243	243	243	243	243	243	243
BACT000019 (rpsS)	231	231	231	231	231	231	231	231	231	231	231	199	231	231	231	231	231	231	231	231
BACT000020 (rpsT)	199	199	199	199	199	199	199	199	199	199	199	149	199	199	199	199	199	199	199	199
BACT000021 (rpsU)	8895	8895	8895	8895	8895	8895	8895	8895	8895	149	8895	342	149	8895	8895	8895	149	8895	8895	149
BACT000030 (rplA)	342	342	342	342	342	342	342	342	342	19041	342	327	342	342	342	342	342	342	342	342
BACT000031 (rplB)	327	327	327	327	327	327	327	327	327	327	327	321	327	327	327	327	327	327	327	327
BACT000032 (rplC)	321	321	321	321	321	321	321	321	321	321	321	304	321	321	321	321	321	321	321	321
BACT000033 (rplD)	304	304	304	304	304	304	304	304	304	304	304	314	304	304	304	304	304	304	304	304
BACT000034 (rplE)	314	314	314	314	314	314	314	314	314	314	314	441	314	314	314	314	314	314	314	314
BACT000035 (rplF)	441	441	441	441	441	441	441	441	441	441	441	306	441	441	441	441	441	441	441	441
BACT000036 (rplL)	306	306	306	306	306	306	306	306	306	15276	306	320	306	306	306	306	306	306	306	306
BACT000038 (rplI)	323	323	323	323	323	323	323	323	323	323	323	294	320	323	323	323	320	323	323	320
BACT000039 (rplJ)	294	294	294	294	294	294	294	294	294	14381	294	310	294	294	294	294	294	294	294	294
BACT000040 (rplK)	310	310	310	310	310	310	310	310	310	15760	310	319	310	310	310	310	310	310	310	310
BACT000042 (rplM)	14265	14265	14265	14265	14265	14265	14265	14265	14265	14265	14265	271	319	14265	14265	14265	319	14265	14265	319
BACT000043 (rplN)	271	271	271	271	271	271	271	271	271	271	271	314	271	271	271	271	271	271	271	271
BACT000044 (rplO)	315	315	315	315	315	315	315	315	315	315	315	298	314	315	315	315	314	315	315	314
BACT000045 (rplP)	298	298	298	298	298	298	298	298	298	298	298	298	298	298	298	298	298	298	298	298
BACT000046 (rplQ)	298	298	298	298	298	298	298	298	298	302	298	284	298	298	298	298	298	298	298	298
BACT000047 (rplR)	284	284	284	284	284	284	284	284	284	284	284	340	284	284	284	284	284	284	284	284
BACT000048 (rplS)	340	340	340	340	340	340	340	340	340	340	340	345	340	340	340	340	340	340	340	340
BACT000049 (rplT)	345	345	345	345	345	345	345	345	345	345	345	278	345	345	345	345	345	345	345	345
BACT000050 (rplU)	278	278	278	278	278	278	278	278	278	278	278	299	278	278	278	278	278	278	278	278
BACT000051 (rplV)	299	299	299	299	299	299	299	299	299	299	299	298	299	299	299	299	299	299	299	299
BACT000052 (rplW)	298	298	298	298	298	298	298	298	298	298	298	207	298	298	298	298	298	298	298	298
BACT000053 (rplX)	207	207	207	207	207	207	207	207	207	207	207	255	207	207	207	207	207	207	207	207
BACT000056 (rpmA)	255	255	255	255	255	255	255	255	255	255	255	166	255	255	255	255	255	255	255	255
BACT000057 (rpmB)	166	166	166	166	166	166	166	166	166	166	166	146	166	166	166	166	166	166	166	166
BACT000058 (rpmC)	146	146	146	146	146	146	146	146	146	146	146	169	146	146	146	146	146	146	146	146
BACT000059 (rpmD)	169	169	169	169	169	169	169	169	169	169	169	180	169	169	169	169	169	169	169	169
BACT000060 (rpmE)	180	180	180	180	180	180	180	180	180	180	180	184	180	180	180	180	180	180	180	180
BACT000061 (rpmF)	184	184	184	184	184	184	184	184	184	184	184	2028	184	184	184	184	184	184	184	184
BACT000062 (rpmG)	193	193	193	193	193	193	193	193	193	193	193	11851	11851	193	193	193	11851	193	193	11851
BACT000063 (rpmH)	191	191	191	191	191	191	191	191	191	191	191	4007	191	191	191	191	191	191	191	191
BACT000064 (rpmI)	188	188	188	188	188	188	188	188	188	188	188	188	188	188	188	188	188	188	188	188
BACT000065 (rpmJ)	179	179	179	179	179	179	179	179	179	179	179	179	179	179	179	179	179	179	179	179
rST	78542	78542	78542	78542	78542	78542	78542	78542	rST-78542	78559	78542		92543	78542	78542	78542	92543	78542	78542	92543

## Sheet: T5
Supplemental Table 5.Identification of potential secondary metabolite biosynthetic gene clusters (BGC’s)
	BGC	BGC type	predicted metabolite
A44	3	siderophore,redox-cofactor,arylpolyene	xanthoferrin(100%) ,lankacidin C(13%), pseudopyronine A/pseudopyronine B(12%)
A46	3	siderophore,redox-cofactor,arylpolyene	xanthoferrin(100%) ,lankacidin C(13%), pseudopyronine A/pseudopyronine B(12%)
A56	3	siderophore,redox-cofactor,arylpolyene	xanthoferrin(100%) ,lankacidin C(13%), pseudopyronine A/pseudopyronine B(12%)
A57	3	siderophore,redox-cofactor,arylpolyene	xanthoferrin(100%) ,lankacidin C(13%), pseudopyronine A/pseudopyronine B(12%)
A81	3	siderophore,redox-cofactor,arylpolyene	xanthoferrin(100%) ,lankacidin C(13%), pseudopyronine A/pseudopyronine B(12%)
A83	3	siderophore,redox-cofactor,arylpolyene	xanthoferrin(100%) ,lankacidin C(13%), pseudopyronine A/pseudopyronine B(12%)
A97	3	siderophore,redox-cofactor,arylpolyene	xanthoferrin(100%) ,lankacidin C(13%), pseudopyronine A/pseudopyronine B(12%)
A102	3	siderophore,redox-cofactor,arylpolyene	xanthoferrin(100%) ,lankacidin C(13%), pseudopyronine A/pseudopyronine B(12%)
A112	3	siderophore,redox-cofactor,arylpolyene	xanthoferrin(100%) ,lankacidin C(13%), pseudopyronine A/pseudopyronine B(12%)
A139	3	siderophore,redox-cofactor,arylpolyene	xanthoferrin(100%) ,lankacidin C(13%), pseudopyronine A/pseudopyronine B(12%)
A144	3	siderophore,redox-cofactor,arylpolyene	xanthoferrin(100%) ,lankacidin C(13%), pseudopyronine A/pseudopyronine B(12%)
A145	3	siderophore,redox-cofactor,arylpolyene	xanthoferrin(100%) ,lankacidin C(13%), pseudopyronine A/pseudopyronine B(12%)
A146	3	siderophore,redox-cofactor,arylpolyene	xanthoferrin(100%) ,lankacidin C(13%), pseudopyronine A/pseudopyronine B(12%)
A150	3	siderophore,redox-cofactor,arylpolyene	xanthoferrin(100%) ,lankacidin C(13%), pseudopyronine A/pseudopyronine B(12%)
A156	3	siderophore,redox-cofactor,arylpolyene	xanthoferrin(100%) ,lankacidin C(13%), pseudopyronine A/pseudopyronine B(12%)
D	3	siderophore,redox-cofactor,arylpolyene	xanthoferrin(100%) ,lankacidin C(13%), pseudopyronine A/pseudopyronine B(12%)
E	3	siderophore,redox-cofactor,arylpolyene	xanthoferrin(100%) ,lankacidin C(13%), pseudopyronine A/pseudopyronine B(12%)
K1G	3	siderophore,redox-cofactor,arylpolyene	xanthoferrin(100%) ,lankacidin C(13%), pseudopyronine A/pseudopyronine B(12%)
M6	3	siderophore,redox-cofactor,arylpolyene	xanthoferrin(100%) ,lankacidin C(13%), pseudopyronine A/pseudopyronine B(12%)
SK2_3	3	siderophore,redox-cofactor,arylpolyene	xanthoferrin(100%) ,lankacidin C(13%), pseudopyronine A/pseudopyronine B(12%)

## Sheet: T6
Supplemental Table 6.Comparative Analysis of Secretion System Effector Candidate Genes
accession	Isolate	AvrBs2	AvrBs3	CesT	FliP	Hpa3	HrpB1	SctC	SctJ	SctL	SctN	SctP	SctQ	SctR	SctS	SctT	SctU	XopA/Hpa1	XopAA	XopAB	XopAD/skwp	XopAE	XopAU	XopAV	XopF1	XopK	XopL	XopN	XopP	XopQ	XopR	XopT	XopU	XopV/AopV	XopW	XopX	XopY	XopZ
CP182544	44
CP182542	46
CP182541	56
CP182539	57
CP182538	81
CP182536	83
CP182534	97
CP182533	102
CP182531	112
CP182530	139
CP182529	144
CP182528	145
CP182527	146
CP182526	150
CP182525	156
CP182523	D
CP182522	E
CP182520	K1G
CP182519	M6
CP182518	SK2_3
	remark
		yes	no

## Sheet: T7
Supplemental Table 7. CRISPR-Cas systems
GTTTCAATCCACGCGCCCGTGAGGACGCGAC	type		n repeat	repeat len	space lan average
A44	I	I-C	79	31	34.8
A46	I	I-C	88	31	34.6
A56	I	I-C	88	31	34.6
A57	I	I-C	89	31	34.6
A81	I	I-C	89	31	34.6
A83	I	I-C	89	31	34.6
A97	I	I-C	65	31	34.6
A102	I	I-C	89	31	34.6
A112	I	I-C	89	31	34.6
A139	I	I-C	80	31	34.5
A144	I	I-C	89	31	34.6
A145	I	I-C	94	31	34.7
A146	I	I-C	89	31	34.6
A150	I	I-C	89	31	34.6
A156	I	I-C	91	31	34.7
D	I	I-C	89	31	34.6
E	I	I-C	91	31	34.7
K1G	I	I-C	88	31	34.6
M6	I	I-C	80	31	34.8
SK2_3	I	I-C	93	31	34.7

## Sheet: T8
Supplemental Table 8. Predicted plasmid derived contigs and related plasmid refernece sequences
Isolate	plasmid	Description	query cover	Percent identity	Accession
A44
A46	pXOCgx01	Xanthomonas oryzae pv. oryzicola strain GX01 plasmid pXOCgx01, complete sequence	0.86	0.9936	KR071788.1
A56
A57	pXOCgx01	Xanthomonas oryzae pv. oryzicola strain GX01 plasmid pXOCgx01, complete sequence	0.75	0.9919	KR071788.1
A81
A83	pXOCgx01	Xanthomonas oryzae pv. oryzicola strain GX01 plasmid pXOCgx01, complete sequence	0.75	0.9918	KR071788.1
A97	pAH28	Xanthomonas oryzae strain AH28 plasmid pAH28, complete sequence	0.99	0.9994	CP074077.1
A102
A112	pXOCgx01	Xanthomonas oryzae pv. oryzicola strain GX01 plasmid pXOCgx01, complete sequence	0.86	0.9936	KR071788.1
A139
A144
A145
A146
A150
A156
D	pXOCgx01	Xanthomonas oryzae pv. oryzicola strain GX01 plasmid pXOCgx01, complete sequence	0.75	0.9919	KR071788.1
E
K1G	pXOCgx01	Xanthomonas oryzae pv. oryzicola strain GX01 plasmid pXOCgx01, complete sequence	0.86	0.9936	KR071788.1
M6
SK2_3

## Sheet: T9
Supplemental Table 9. Antimicrobial resistant genes
	ARO name	Resistance Mechanism	AMR gene Family
A44
A46
A56
A57	Escherichia coli soxR with mutation conferring antibiotic resistance	antibiotic target alteration; antibiotic efflux	ATP-binding cassette (ABC) antibiotic efflux pump; major facilitator superfamily (MFS) antibiotic efflux pump; resistance-nodulation-cell division (RND) antibiotic efflux pump
A81
A83
A97
A102
A112	nalD	antibiotic efflux	resistance-nodulation-cell division (RND) antibiotic efflux pump
A139	nalD	antibiotic efflux	resistance-nodulation-cell division (RND) antibiotic efflux pump
A144	MexT	antibiotic efflux	resistance-nodulation-cell division (RND) antibiotic efflux pump
A145
A146
A150
A156	adeL	antibiotic efflux	resistance-nodulation-cell division (RND) antibiotic efflux pump
D
E
K1G
M6
SK2_3
